# Supplementary material for: Time-Series Modeling and Forecasting of Cerebral Pressure–Flow Physiology: A Scoping Systematic Review of the Human and Animal Literature
Source: Sensors (Basel). 2024 Feb 23;24(5):1453. doi: 10.3390/s24051453 (PMC10934638; doi:10.3390/s24051453)
Supplement: Supplementary file 1 [file sensors-24-01453-s001.zip]

Archive with 2 entries (2 files):
- Supplemantary Appendix SA.pdf
- Supplemantary Appendix SB.pdf
